# Supplementary material for: The Administration of Circulating Extracellular Vesicles Modified by Anesthesia and Surgery Induces Delirium‐Like Behaviors in Aged Mice
Source: CNS Neurosci Ther. 2025 Jun 19;31(6):e70483. doi: 10.1111/cns.70483 (PMC12178831; doi:10.1111/cns.70483)
Supplement: Supplementary file 1 — Appendix S1. [file CNS-31-e70483-s001.zip]

Archive with 5 entries (5 files):
- cns70483-sup-0005-FigureS3.tif
- cns70483-sup-0001-DataS1.pdf
- cns70483-sup-0002-DataS2.docx
- cns70483-sup-0003-FigureS1.tif
- cns70483-sup-0004-FigureS2.tif
